# Supplementary material for: Comparative efficacy of cisternal drainage versus external ventricular drainage in severe aneurysmal subarachnoid hemorrhage
Source: PLoS One. 2026 Jan 7;21(1):e0340013. doi: 10.1371/journal.pone.0340013 (PMC12779065; doi:10.1371/journal.pone.0340013)
Supplement: S1 Table — This file contains the clinical information of all enrolled patients, including age, gender, aneurysm location, and so on. (XLSX) [file pone.0340013.s001.xlsx]

## Sheet: EVD group
	patient number	age	gender	GCS	Hunt-hess	fisher	Aneurysm Location	Hospitalization(day)	GOS
EVD group	1	47	M	4	4	4	anterior communicating	41	2
	2	53	F	4	4	4	Middle cerebral	38	2
	3	64	M	5	4	4	anterior communicating	65	3
	4	41	M	9	4	4	Anterior cerebral	32	4
	5	70	F	6	5	3	Middle cerebral	43	3
	6	53	M	7	5	3	posterior communicating	68	4
	7	66	F	5	5	4	Anterior cerebral	52	3
	8	72	M	8	5	3	anterior communicating	29	4
	9	47	F	4	4	4	Internal carotid	36	2
	10	55	F	3	5	4	posterior communicating	47	2
	11	62	M	6	4	3	Middle cerebral	53	3
	12	73	M	6	5	3	anterior communicating	28	3
	13	49	F	8	5	3	Middle cerebral	35	4
	14	58	M	7	4	3	Internal carotid	42	3
	15	67	F	9	5	3	Anterior cerebral	37	4
	16	62	F	5	5	4	Middle cerebral	43	3
supplementary materials	17	57	M	6	4	4	anterior communicating	11	1
	18	62	F	4	4	4	Middle cerebral	13	lost
	19	71	M	4	4	4	Middle cerebral	15	1
	20	55	M	9	4	4	Anterior cerebral	22	1
	21	69	F	6	5	3	Middle cerebral	23	lost
	22	82	M	3	5	3	posterior communicating	8	1
	23	45	F	7	5	4	anterior communicating	20	1

## Sheet: EVD+CD group
	patient number	age	gender	GCS	Hunt-hess	fisher	Aneurysm Location	Hospitalization(day)	GOS
EVD+CD group	1	76	M	5	5	4	posterior communicating	35	3
	2	45	F	7	4	3	anterior communicating	29	4
	3	56	F	5	5	4	Internal carotid	42	4
	4	63	M	6	4	3	anterior communicating	46	4
	5	70	M	8	5	3	Internal carotid	38	4
	6	58	F	9	4	3	Anterior cerebral	27	4
	7	67	M	4	5	4	Anterior cerebral	50	2
	8	62	F	3	4	4	anterior communicating	37	2
	9	66	F	5	5	4	Middle cerebral	32	2
	10	55	M	6	4	4	Anterior cerebral	31	3
	11	54	F	7	5	3	anterior communicating	43	3
	12	58	F	7	4	3	posterior communicating	33	3
	13	61	M	8	5	3	Middle cerebral	26	4
	14	47	F	4	4	4	posterior communicating	31	3
	15	39	F	3	5	4	Anterior cerebral	29	2
supplementary materials	16	64	M	6	5	4	posterior communicating	15	1
	17	65	F	7	4	3	Anterior cerebral	16	lost
	18	56	F	8	5	4	Middle cerebral	22	1
	19	73	M	6	4	3	Anterior cerebral	4	1
	20	80	M	4	5	3	Middle cerebral	6	lost
	21	62	F	9	4	3	anterior communicating	14	1
	22	73	M	4	5	4	anterior communicating	9	1
	23	48	F	3	4	4	Middle cerebral	5	lost
	24	70	F	5	5	4	Middle cerebral	26	1
