# Supplementary material for: Comparative efficacy of cisternal drainage versus external ventricular drainage in severe aneurysmal subarachnoid hemorrhage
Source: PLoS One. 2026 Jan 7;21(1):e0340013. doi: 10.1371/journal.pone.0340013 (PMC12779065; doi:10.1371/journal.pone.0340013)
Supplement: S1 Fig — This document records the dynamic intracranial pressure data from the two groups of patients at various time points following surgery, which was presented in Fig 4. (XLSX) [file pone.0340013.s002.xlsx]

## Sheet: Original data
DAY1
	EVD	15	18	11	21	26	13	22	12	14	10	26	13	15	20	18
	EVD+CD	17	19	10	17	25	15	22	14	15	11	26	14	16	22	17
DAY3
	EVD	18	22	15	24	25	14	20	14	16	13	21	15	17	21	17
	EVD+CD	20	21	14	18	26	16	18	15	16	15	22	13	16	18	19
DAY5
	EVD	15	20	16	22	21	15	18	16	15	15	18	18	16	20	18
	EVD+CD	16	22	15	20	21	16	16	19	17	14	19	19	17	17	18
DAY7
	EVD	14	16	18	19	17	16	13	10	9	8	15	12	13	16	12
	EVD+CD	13	15	17	15	19	17	15	11	9	12	13	15	15	16	14

## Sheet: supplementary materials
DAY1
	EVD	27	21	31	34	26	22
	EVD+CD	27	23	30	37	25	25
DAY3
	EVD	35	32	39	45	33	28
	EVD+CD	36	33	40	47	34	27
DAY5
	EVD	37	37	42	43	41	32
	EVD+CD	39	36	42	43	39	33
DAY7
	EVD	46	40	38	39	36	26
	EVD+CD	46	38	39	40	34	27
